# Supplementary material for: Temperature–dependent reaction rates of quinone-alkene cycloaddition reveal that only entropy determines the rate of SPOCQ reactions
Source: Chem Sci. 2025 Oct 29;16(48):23357–65. doi: 10.1039/d5sc04275e (PMC12594102; doi:10.1039/d5sc04275e)
Supplement: SC-016-D5SC04275E-s002 [file SC-016-D5SC04275E-s002.cif]

# Supplementary Information (SI) for Chemical Science.
# This journal is © The Royal Society of Chemistry 2025

####################################################################### 
# 
# This file contains crystal structure data downloaded from the 
# Cambridge Structural Database (CSD) hosted by the Cambridge 
# Crystallographic Data Centre (CCDC).
# 
# Full information about CCDC data access policies and citation 
# guidelines are available at http://www.ccdc.cam.ac.uk/access/V1 
# 
# Audit and citation data items may have been added by the CCDC. 
# Please retain this information to preserve the provenance of 
# this file and to allow appropriate attribution of the data. 
# 
#######################################################################

data_yd364
_database_code_depnum_ccdc_archive 'CCDC 2378937'
loop_
_audit_author_name
_audit_author_address
'Gabriele Kociok-Kohn'
;University of Bath
United Kingdom
;
_audit_update_record             
;
2024-08-21 deposited with the CCDC.	2025-10-22 downloaded from the CCDC.
;

_audit_creation_method           SHELXL-2019/3
_shelx_SHELXL_version_number     2019/3
_chemical_name_systematic        ?
_chemical_name_common            ?
_chemical_melting_point          ?
_chemical_formula_moiety         'C10 H14 O'
_chemical_formula_sum            'C10 H14 O'
_chemical_formula_weight         150.21

loop_
_atom_type_symbol
_atom_type_description
_atom_type_scat_dispersion_real
_atom_type_scat_dispersion_imag
_atom_type_scat_source
C C 0.0181 0.0091 'International Tables Vol C Tables 4.2.6.8 and 6.1.1.4'
H H 0.0000 0.0000 'International Tables Vol C Tables 4.2.6.8 and 6.1.1.4'
O O 0.0492 0.0322 'International Tables Vol C Tables 4.2.6.8 and 6.1.1.4'

_space_group_crystal_system      orthorhombic
_space_group_IT_number           33
_space_group_name_H-M_alt        'P n a 21'
_space_group_name_Hall           'P 2c -2n'

_shelx_space_group_comment       
;
The symmetry employed for this shelxl refinement is uniquely defined
by the following loop, which should always be used as a source of
symmetry information in preference to the above space-group names.
They are only intended as comments.
;

loop_
_space_group_symop_operation_xyz
'x, y, z'
'-x, -y, z+1/2'
'x+1/2, -y+1/2, z'
'-x+1/2, y+1/2, z+1/2'

_cell_length_a                   9.34904(9)
_cell_length_b                   8.21004(7)
_cell_length_c                   22.1590(2)
_cell_angle_alpha                90
_cell_angle_beta                 90
_cell_angle_gamma                90
_cell_volume                     1700.84(3)
_cell_formula_units_Z            8
_cell_measurement_temperature    150(2)
_cell_measurement_reflns_used    17494
_cell_measurement_theta_min      5.7420
_cell_measurement_theta_max      72.8420

_exptl_crystal_description       block
_exptl_crystal_colour            colourless
_exptl_crystal_density_meas      ?
_exptl_crystal_density_method    ?
_exptl_crystal_density_diffrn    1.173
_exptl_crystal_F_000             656
_exptl_transmission_factor_min   ?
_exptl_transmission_factor_max   ?
_exptl_crystal_size_max          0.265
_exptl_crystal_size_mid          0.190
_exptl_crystal_size_min          0.156
_exptl_absorpt_coefficient_mu    0.570
_shelx_estimated_absorpt_T_min   0.864
_shelx_estimated_absorpt_T_max   0.916
_exptl_absorpt_correction_T_min  0.89004
_exptl_absorpt_correction_T_max  1.00000
_exptl_absorpt_correction_type   multi-scan
_exptl_absorpt_process_details   
;
CrysAlisPro 1.171.42.49 (Rigaku Oxford Diffraction, 2022)
Empirical absorption correction using spherical harmonics,
implemented in SCALE3 ABSPACK scaling algorithm.
;
_oxdiff_exptl_absorpt_empirical_full_min 0.853
_oxdiff_exptl_absorpt_empirical_full_max 1.196
_oxdiff_exptl_absorpt_empirical_details 
;
Empirical correction (ABSPACK) includes:
- Absorption correction using spherical harmonics
- Frame scaling
;
_diffrn_ambient_temperature      150.01(10)
_diffrn_ambient_environment      N~2~
_diffrn_source                   'micro-focus sealed X-ray tube'
_diffrn_source_type              'SuperNova (Cu) X-ray Source'
_diffrn_radiation_probe          x-ray
_diffrn_radiation_type           'Cu K\a'
_diffrn_radiation_wavelength     1.54184
_diffrn_radiation_monochromator  mirror
_diffrn_measurement_device       'four-circle diffractometer'
_diffrn_measurement_device_type  'SuperNova, Dual, Cu at home/near, EosS2'
_diffrn_measurement_method       '\w scans'
_diffrn_detector                 'CCD plate'
_diffrn_detector_type            EosS2
_diffrn_detector_area_resol_mean 8.1150
_diffrn_reflns_number            27802
_diffrn_reflns_av_unetI/netI     0.0157
_diffrn_reflns_av_R_equivalents  0.0312
_diffrn_reflns_limit_h_min       -11
_diffrn_reflns_limit_h_max       11
_diffrn_reflns_limit_k_min       -10
_diffrn_reflns_limit_k_max       10
_diffrn_reflns_limit_l_min       -27
_diffrn_reflns_limit_l_max       27
_diffrn_reflns_theta_min         3.990
_diffrn_reflns_theta_max         72.922
_diffrn_reflns_theta_full        67.684
_diffrn_measured_fraction_theta_max 1.000
_diffrn_measured_fraction_theta_full 1.000
_diffrn_reflns_Laue_measured_fraction_max 1.000
_diffrn_reflns_Laue_measured_fraction_full 1.000
_diffrn_reflns_point_group_measured_fraction_max 0.996
_diffrn_reflns_point_group_measured_fraction_full 0.999
_reflns_number_total             3389
_reflns_number_gt                3342
_reflns_threshold_expression     'I > 2\s(I)'
_reflns_Friedel_coverage         0.938
_reflns_Friedel_fraction_max     0.991
_reflns_Friedel_fraction_full    0.999

_reflns_special_details          
;
 Reflections were merged by SHELXL according to the crystal
 class for the calculation of statistics and refinement.
 
 _reflns_Friedel_fraction is defined as the number of unique
 Friedel pairs measured divided by the number that would be
 possible theoretically, ignoring centric projections and
 systematic absences. Completness statistics refer to single and
 composite reflections containing twin component 1 only.
;

_computing_data_collection       'CrysAlisPro 1.171.42.49 (Rigaku OD, 2022)'
_computing_cell_refinement       'CrysAlisPro 1.171.42.49 (Rigaku OD, 2022)'
_computing_data_reduction        'CrysAlisPro 1.171.42.49 (Rigaku OD, 2022)'
_computing_structure_solution    
;
 SHELXT 2018/2 (Sheldrick, 2018)
 Sheldrick GM (2008) Acta Crystallogr A64:112--122 and 
 C. B. H\"ubschle, G. M. Sheldrick and B. Dittrich
 ShelXle: a Qt graphical user interface for SHELXL
 J. Appl. Cryst., 44, (2011) 1281-1284.

;
_computing_structure_refinement  'SHELXL-2019/2 (Sheldrick, 2019)'
_computing_publication_material  
;
 'WinGX publication routines, Farrugia, 
 L. J., J. Appl. Crystallogr., 1999, 32, 837-838
;
_refine_special_details          
;
 Refined as a 2-component inversion twin.
;
_refine_ls_structure_factor_coef Fsqd
_refine_ls_matrix_type           full
_refine_ls_weighting_scheme      calc
_refine_ls_weighting_details     
'w=1/[\s^2^(Fo^2^)+(0.0710P)^2^+0.1888P] where P=(Fo^2^+2Fc^2^)/3'
_atom_sites_solution_primary     dual
_atom_sites_solution_secondary   ?
_atom_sites_solution_hydrogens   mixed
_refine_ls_hydrogen_treatment    mixed
_refine_ls_extinction_method     none
_refine_ls_extinction_coef       .
_refine_ls_abs_structure_details 
;
 Refined as an inversion twin.
;
_refine_ls_abs_structure_Flack   0.4(3)
_chemical_absolute_configuration unk
_refine_ls_number_reflns         3389
_refine_ls_number_parameters     208
_refine_ls_number_restraints     1
_refine_ls_R_factor_all          0.0383
_refine_ls_R_factor_gt           0.0380
_refine_ls_wR_factor_ref         0.1013
_refine_ls_wR_factor_gt          0.1009
_refine_ls_goodness_of_fit_ref   1.073
_refine_ls_restrained_S_all      1.073
_refine_ls_shift/su_max          0.000
_refine_ls_shift/su_mean         0.000

loop_
_atom_site_label
_atom_site_type_symbol
_atom_site_fract_x
_atom_site_fract_y
_atom_site_fract_z
_atom_site_U_iso_or_equiv
_atom_site_adp_type
_atom_site_occupancy
_atom_site_site_symmetry_order
_atom_site_calc_flag
_atom_site_refinement_flags_posn
_atom_site_refinement_flags_adp
_atom_site_refinement_flags_occupancy
_atom_site_disorder_assembly
_atom_site_disorder_group
O1 O 0.45731(17) 1.1818(2) 0.47435(7) 0.0347(4) Uani 1 1 d . . . . .
H1 H 0.533(4) 1.237(4) 0.4888(17) 0.064(10) Uiso 1 1 d . . . . .
C1 C 0.4849(2) 1.1441(2) 0.41242(9) 0.0253(4) Uani 1 1 d . . . . .
H1A H 0.569095 1.071595 0.409219 0.030 Uiso 1 1 calc R U . . .
H1B H 0.505215 1.245287 0.389666 0.030 Uiso 1 1 calc R U . . .
C2 C 0.3556(2) 1.0615(2) 0.38680(9) 0.0241(4) Uani 1 1 d . . . . .
H2 H 0.266970 1.129618 0.386643 0.029 Uiso 1 1 calc R U . . .
C3 C 0.3303(2) 0.8812(2) 0.39694(8) 0.0241(4) Uani 1 1 d . . . . .
H3 H 0.226672 0.853359 0.401354 0.029 Uiso 1 1 calc R U . . .
C4 C 0.4259(2) 0.7791(3) 0.43661(9) 0.0255(4) Uani 1 1 d . . . . .
H4A H 0.401362 0.799553 0.479403 0.031 Uiso 1 1 calc R U . . .
H4B H 0.526488 0.812766 0.430382 0.031 Uiso 1 1 calc R U . . .
C5 C 0.4119(3) 0.5936(3) 0.42340(11) 0.0342(5) Uani 1 1 d . . . . .
H5A H 0.479114 0.530418 0.448807 0.041 Uiso 1 1 calc R U . . .
H5B H 0.313330 0.555515 0.431570 0.041 Uiso 1 1 calc R U . . .
C6 C 0.4471(3) 0.5745(2) 0.35940(11) 0.0326(5) Uani 1 1 d . . . . .
C7 C 0.4751(2) 0.6235(3) 0.31010(11) 0.0322(5) Uani 1 1 d . . . . .
C8 C 0.5020(3) 0.7504(3) 0.26473(11) 0.0317(5) Uani 1 1 d . . . . .
H8A H 0.424611 0.752441 0.234257 0.038 Uiso 1 1 calc R U . . .
H8B H 0.594232 0.731007 0.243957 0.038 Uiso 1 1 calc R U . . .
C9 C 0.5063(2) 0.9126(2) 0.30059(9) 0.0246(4) Uani 1 1 d . . . . .
H9A H 0.586452 0.909185 0.329774 0.030 Uiso 1 1 calc R U . . .
H9B H 0.524094 1.003809 0.272334 0.030 Uiso 1 1 calc R U . . .
C10 C 0.3678(2) 0.9432(2) 0.33427(9) 0.0222(4) Uani 1 1 d . . . . .
H10 H 0.282988 0.947455 0.306834 0.027 Uiso 1 1 calc R U . . .
O2 O 0.69060(19) 0.3254(2) 0.52308(7) 0.0390(4) Uani 1 1 d . . . . .
H2A H 0.765(4) 0.320(4) 0.5090(15) 0.049(9) Uiso 1 1 d . . . . .
C11 C 0.7119(2) 0.3580(2) 0.58596(9) 0.0266(4) Uani 1 1 d . . . . .
H11A H 0.797453 0.427445 0.591517 0.032 Uiso 1 1 calc R U . . .
H11B H 0.727413 0.254593 0.608017 0.032 Uiso 1 1 calc R U . . .
C12 C 0.5826(2) 0.4427(3) 0.61012(9) 0.0253(4) Uani 1 1 d . . . . .
H12 H 0.492788 0.376712 0.608492 0.030 Uiso 1 1 calc R U . . .
C13 C 0.5609(2) 0.6240(3) 0.60082(9) 0.0244(4) Uani 1 1 d . . . . .
H13 H 0.458373 0.654847 0.594851 0.029 Uiso 1 1 calc R U . . .
C14 C 0.6632(2) 0.7252(3) 0.56362(9) 0.0260(4) Uani 1 1 d . . . . .
H14A H 0.644015 0.705930 0.520272 0.031 Uiso 1 1 calc R U . . .
H14B H 0.762351 0.689419 0.572067 0.031 Uiso 1 1 calc R U . . .
C15 C 0.6506(3) 0.9097(3) 0.57682(11) 0.0340(5) Uani 1 1 d . . . . .
H15A H 0.721796 0.971945 0.553089 0.041 Uiso 1 1 calc R U . . .
H15B H 0.553738 0.949971 0.566695 0.041 Uiso 1 1 calc R U . . .
C16 C 0.6786(3) 0.9263(2) 0.64192(11) 0.0327(5) Uani 1 1 d . . . . .
C17 C 0.7016(2) 0.8749(2) 0.69103(10) 0.0308(5) Uani 1 1 d . . . . .
C18 C 0.7236(3) 0.7453(2) 0.73585(10) 0.0311(5) Uani 1 1 d . . . . .
H18A H 0.643960 0.743173 0.765287 0.037 Uiso 1 1 calc R U . . .
H18B H 0.814432 0.762181 0.757936 0.037 Uiso 1 1 calc R U . . .
C19 C 0.7285(2) 0.5850(2) 0.69931(9) 0.0250(4) Uani 1 1 d . . . . .
H19A H 0.810847 0.588284 0.671238 0.030 Uiso 1 1 calc R U . . .
H19B H 0.743049 0.492489 0.727292 0.030 Uiso 1 1 calc R U . . .
C20 C 0.5921(2) 0.5578(2) 0.66355(9) 0.0234(4) Uani 1 1 d . . . . .
H20 H 0.505002 0.553976 0.689732 0.028 Uiso 1 1 calc R U . . .

loop_
_atom_site_aniso_label
_atom_site_aniso_U_11
_atom_site_aniso_U_22
_atom_site_aniso_U_33
_atom_site_aniso_U_23
_atom_site_aniso_U_13
_atom_site_aniso_U_12
O1 0.0326(8) 0.0451(10) 0.0263(7) -0.0083(7) 0.0005(6) -0.0087(7)
C1 0.0270(10) 0.0234(9) 0.0254(10) -0.0022(7) 0.0022(7) -0.0012(7)
C2 0.0234(9) 0.0244(9) 0.0245(9) 0.0002(7) -0.0005(7) 0.0033(7)
C3 0.0185(9) 0.0283(10) 0.0254(10) 0.0026(8) 0.0002(7) -0.0015(7)
C4 0.0259(9) 0.0293(10) 0.0214(9) 0.0038(8) -0.0010(7) -0.0014(7)
C5 0.0378(12) 0.0269(11) 0.0381(12) 0.0100(9) -0.0057(10) -0.0066(9)
C6 0.0382(12) 0.0197(9) 0.0398(12) 0.0002(9) -0.0081(10) -0.0032(8)
C7 0.0376(12) 0.0241(10) 0.0350(12) -0.0066(9) -0.0042(9) 0.0013(9)
C8 0.0388(11) 0.0291(10) 0.0270(11) -0.0047(8) 0.0002(9) 0.0014(9)
C9 0.0259(10) 0.0233(9) 0.0247(10) -0.0007(7) 0.0013(8) -0.0017(7)
C10 0.0200(9) 0.0243(9) 0.0224(9) 0.0006(7) -0.0022(7) -0.0009(7)
O2 0.0318(9) 0.0589(11) 0.0264(8) -0.0122(7) 0.0018(7) -0.0104(8)
C11 0.0306(10) 0.0254(10) 0.0237(10) -0.0038(7) -0.0012(7) -0.0023(8)
C12 0.0226(9) 0.0276(10) 0.0258(10) 0.0016(8) -0.0015(7) -0.0060(7)
C13 0.0186(9) 0.0288(10) 0.0257(10) 0.0030(7) -0.0038(7) 0.0009(7)
C14 0.0267(10) 0.0292(10) 0.0222(9) 0.0057(8) -0.0010(7) 0.0006(8)
C15 0.0383(12) 0.0280(11) 0.0356(12) 0.0086(9) -0.0054(10) 0.0035(8)
C16 0.0372(12) 0.0202(10) 0.0407(12) 0.0001(8) 0.0011(9) 0.0027(8)
C17 0.0351(11) 0.0238(10) 0.0334(11) -0.0065(9) 0.0029(8) 0.0019(8)
C18 0.0433(13) 0.0288(10) 0.0213(10) -0.0044(7) -0.0010(9) 0.0026(9)
C19 0.0296(10) 0.0252(9) 0.0201(9) -0.0006(7) -0.0031(8) 0.0043(7)
C20 0.0223(9) 0.0242(9) 0.0235(9) 0.0026(7) 0.0028(7) 0.0002(7)

_geom_special_details            
;
 All esds (except the esd in the dihedral angle between two l.s. planes)
 are estimated using the full covariance matrix.  The cell esds are taken
 into account individually in the estimation of esds in distances, angles
 and torsion angles; correlations between esds in cell parameters are only
 used when they are defined by crystal symmetry.  An approximate (isotropic)
 treatment of cell esds is used for estimating esds involving l.s. planes.
;

loop_
_geom_bond_atom_site_label_1
_geom_bond_atom_site_label_2
_geom_bond_distance
_geom_bond_site_symmetry_2
_geom_bond_publ_flag
O1 C1 1.430(2) . ?
O1 H1 0.90(4) . ?
C1 C2 1.497(3) . ?
C1 H1A 0.9900 . ?
C1 H1B 0.9900 . ?
C2 C3 1.516(3) . ?
C2 C10 1.520(3) . ?
C2 H2 1.0000 . ?
C3 C4 1.508(3) . ?
C3 C10 1.520(3) . ?
C3 H3 1.0000 . ?
C4 C5 1.557(3) . ?
C4 H4A 0.9900 . ?
C4 H4B 0.9900 . ?
C5 C6 1.464(3) . ?
C5 H5A 0.9900 . ?
C5 H5B 0.9900 . ?
C6 C7 1.193(3) . ?
C7 C8 1.470(3) . ?
C8 C9 1.552(3) . ?
C8 H8A 0.9900 . ?
C8 H8B 0.9900 . ?
C9 C10 1.516(3) . ?
C9 H9A 0.9900 . ?
C9 H9B 0.9900 . ?
C10 H10 1.0000 . ?
O2 C11 1.433(2) . ?
O2 H2A 0.76(4) . ?
C11 C12 1.494(3) . ?
C11 H11A 0.9900 . ?
C11 H11B 0.9900 . ?
C12 C13 1.516(3) . ?
C12 C20 1.518(3) . ?
C12 H12 1.0000 . ?
C13 C14 1.512(3) . ?
C13 C20 1.521(3) . ?
C13 H13 1.0000 . ?
C14 C15 1.547(3) . ?
C14 H14A 0.9900 . ?
C14 H14B 0.9900 . ?
C15 C16 1.472(3) . ?
C15 H15A 0.9900 . ?
C15 H15B 0.9900 . ?
C16 C17 1.187(4) . ?
C17 C18 1.470(3) . ?
C18 C19 1.546(3) . ?
C18 H18A 0.9900 . ?
C18 H18B 0.9900 . ?
C19 C20 1.518(3) . ?
C19 H19A 0.9900 . ?
C19 H19B 0.9900 . ?
C20 H20 1.0000 . ?

loop_
_geom_angle_atom_site_label_1
_geom_angle_atom_site_label_2
_geom_angle_atom_site_label_3
_geom_angle
_geom_angle_site_symmetry_1
_geom_angle_site_symmetry_3
_geom_angle_publ_flag
C1 O1 H1 108(2) . . ?
O1 C1 C2 108.46(16) . . ?
O1 C1 H1A 110.0 . . ?
C2 C1 H1A 110.0 . . ?
O1 C1 H1B 110.0 . . ?
C2 C1 H1B 110.0 . . ?
H1A C1 H1B 108.4 . . ?
C1 C2 C3 120.83(17) . . ?
C1 C2 C10 121.29(17) . . ?
C3 C2 C10 60.09(12) . . ?
C1 C2 H2 114.6 . . ?
C3 C2 H2 114.6 . . ?
C10 C2 H2 114.6 . . ?
C4 C3 C2 122.45(17) . . ?
C4 C3 C10 125.56(17) . . ?
C2 C3 C10 60.10(12) . . ?
C4 C3 H3 112.9 . . ?
C2 C3 H3 112.9 . . ?
C10 C3 H3 112.9 . . ?
C3 C4 C5 112.64(17) . . ?
C3 C4 H4A 109.1 . . ?
C5 C4 H4A 109.1 . . ?
C3 C4 H4B 109.1 . . ?
C5 C4 H4B 109.1 . . ?
H4A C4 H4B 107.8 . . ?
C6 C5 C4 105.54(17) . . ?
C6 C5 H5A 110.6 . . ?
C4 C5 H5A 110.6 . . ?
C6 C5 H5B 110.6 . . ?
C4 C5 H5B 110.6 . . ?
H5A C5 H5B 108.8 . . ?
C7 C6 C5 154.2(2) . . ?
C6 C7 C8 154.5(2) . . ?
C7 C8 C9 105.23(18) . . ?
C7 C8 H8A 110.7 . . ?
C9 C8 H8A 110.7 . . ?
C7 C8 H8B 110.7 . . ?
C9 C8 H8B 110.7 . . ?
H8A C8 H8B 108.8 . . ?
C10 C9 C8 111.86(17) . . ?
C10 C9 H9A 109.2 . . ?
C8 C9 H9A 109.2 . . ?
C10 C9 H9B 109.2 . . ?
C8 C9 H9B 109.2 . . ?
H9A C9 H9B 107.9 . . ?
C9 C10 C3 126.29(17) . . ?
C9 C10 C2 123.16(16) . . ?
C3 C10 C2 59.81(12) . . ?
C9 C10 H10 112.6 . . ?
C3 C10 H10 112.6 . . ?
C2 C10 H10 112.6 . . ?
C11 O2 H2A 106(3) . . ?
O2 C11 C12 108.83(17) . . ?
O2 C11 H11A 109.9 . . ?
C12 C11 H11A 109.9 . . ?
O2 C11 H11B 109.9 . . ?
C12 C11 H11B 109.9 . . ?
H11A C11 H11B 108.3 . . ?
C11 C12 C13 121.13(17) . . ?
C11 C12 C20 121.50(17) . . ?
C13 C12 C20 60.16(13) . . ?
C11 C12 H12 114.5 . . ?
C13 C12 H12 114.5 . . ?
C20 C12 H12 114.5 . . ?
C14 C13 C12 121.93(18) . . ?
C14 C13 C20 124.99(17) . . ?
C12 C13 C20 59.96(13) . . ?
C14 C13 H13 113.3 . . ?
C12 C13 H13 113.3 . . ?
C20 C13 H13 113.3 . . ?
C13 C14 C15 112.76(18) . . ?
C13 C14 H14A 109.0 . . ?
C15 C14 H14A 109.0 . . ?
C13 C14 H14B 109.0 . . ?
C15 C14 H14B 109.0 . . ?
H14A C14 H14B 107.8 . . ?
C16 C15 C14 105.20(17) . . ?
C16 C15 H15A 110.7 . . ?
C14 C15 H15A 110.7 . . ?
C16 C15 H15B 110.7 . . ?
C14 C15 H15B 110.7 . . ?
H15A C15 H15B 108.8 . . ?
C17 C16 C15 153.9(2) . . ?
C16 C17 C18 154.4(2) . . ?
C17 C18 C19 105.46(18) . . ?
C17 C18 H18A 110.6 . . ?
C19 C18 H18A 110.6 . . ?
C17 C18 H18B 110.6 . . ?
C19 C18 H18B 110.6 . . ?
H18A C18 H18B 108.8 . . ?
C20 C19 C18 111.93(17) . . ?
C20 C19 H19A 109.2 . . ?
C18 C19 H19A 109.2 . . ?
C20 C19 H19B 109.2 . . ?
C18 C19 H19B 109.2 . . ?
H19A C19 H19B 107.9 . . ?
C12 C20 C19 123.21(17) . . ?
C12 C20 C13 59.88(13) . . ?
C19 C20 C13 125.85(17) . . ?
C12 C20 H20 112.7 . . ?
C19 C20 H20 112.7 . . ?
C13 C20 H20 112.7 . . ?

loop_
_geom_torsion_atom_site_label_1
_geom_torsion_atom_site_label_2
_geom_torsion_atom_site_label_3
_geom_torsion_atom_site_label_4
_geom_torsion
_geom_torsion_site_symmetry_1
_geom_torsion_site_symmetry_2
_geom_torsion_site_symmetry_3
_geom_torsion_site_symmetry_4
_geom_torsion_publ_flag
O1 C1 C2 C3 -81.4(2) . . . . ?
O1 C1 C2 C10 -152.94(18) . . . . ?
C1 C2 C3 C4 4.7(3) . . . . ?
C10 C2 C3 C4 115.4(2) . . . . ?
C1 C2 C3 C10 -110.8(2) . . . . ?
C2 C3 C4 C5 -160.52(17) . . . . ?
C10 C3 C4 C5 -86.3(2) . . . . ?
C3 C4 C5 C6 57.7(2) . . . . ?
C4 C5 C6 C7 -6.5(6) . . . . ?
C5 C6 C7 C8 0.0(10) . . . . ?
C6 C7 C8 C9 7.6(6) . . . . ?
C7 C8 C9 C10 -58.8(2) . . . . ?
C8 C9 C10 C3 86.5(2) . . . . ?
C8 C9 C10 C2 161.08(18) . . . . ?
C4 C3 C10 C9 0.5(3) . . . . ?
C2 C3 C10 C9 111.0(2) . . . . ?
C4 C3 C10 C2 -110.5(2) . . . . ?
C1 C2 C10 C9 -5.9(3) . . . . ?
C3 C2 C10 C9 -116.0(2) . . . . ?
C1 C2 C10 C3 110.0(2) . . . . ?
O2 C11 C12 C13 -80.4(2) . . . . ?
O2 C11 C12 C20 -152.27(18) . . . . ?
C11 C12 C13 C14 3.9(3) . . . . ?
C20 C12 C13 C14 114.8(2) . . . . ?
C11 C12 C13 C20 -110.9(2) . . . . ?
C12 C13 C14 C15 -161.21(18) . . . . ?
C20 C13 C14 C15 -87.7(2) . . . . ?
C13 C14 C15 C16 57.9(2) . . . . ?
C14 C15 C16 C17 -4.5(6) . . . . ?
C15 C16 C17 C18 -1.3(10) . . . . ?
C16 C17 C18 C19 7.0(6) . . . . ?
C17 C18 C19 C20 -58.8(2) . . . . ?
C11 C12 C20 C19 -5.1(3) . . . . ?
C13 C12 C20 C19 -115.4(2) . . . . ?
C11 C12 C20 C13 110.3(2) . . . . ?
C18 C19 C20 C12 160.72(18) . . . . ?
C18 C19 C20 C13 86.2(2) . . . . ?
C14 C13 C20 C12 -109.9(2) . . . . ?
C14 C13 C20 C19 1.3(3) . . . . ?
C12 C13 C20 C19 111.2(2) . . . . ?

loop_
_geom_hbond_atom_site_label_D
_geom_hbond_atom_site_label_H
_geom_hbond_atom_site_label_A
_geom_hbond_distance_DH
_geom_hbond_distance_HA
_geom_hbond_distance_DA
_geom_hbond_angle_DHA
_geom_hbond_site_symmetry_A
_geom_hbond_publ_flag
O1 H1 O2 0.90(4) 1.81(4) 2.704(2) 173(4) 1_565 yes
O2 H2A O1 0.76(4) 1.96(4) 2.718(2) 177(3) 3_565 yes

_refine_diff_density_max         0.318
_refine_diff_density_min         -0.147
_refine_diff_density_rms         0.040

_shelx_res_file                  
;
TITL shelxt_a.res in Pna2(1)
    yd364.res
    created by SHELXL-2019/3 at 16:38:35 on 01-Jun-2023
CELL  1.54184   9.34904   8.21004  22.1590   90.000   90.000   90.000
ZERR     8.00   0.00009   0.00007  0.0002    0.000    0.000    0.000
LATT  -1
SYMM  - X, - Y, 1/2 + Z
SYMM  1/2 + X, 1/2 - Y,   Z
SYMM  1/2 - X, 1/2 + Y, 1/2 + Z
SFAC  C    H    O
UNIT 80 112 8
ACTA
FMAP   2
PLAN  5
BOND $H
CONF
EQIV $1 x, y+1, z
HTAB O1 O2_$1
EQIV $2 x+1/2, -y+3/2, z
HTAB O2 O1_$2
LIST   4
TWIN
L.S.  10
TEMP  -123.00
SIZE 0.156 0.190 0.265
WGHT    0.071000    0.188800
BASF   0.40681
FVAR       0.63156
O1    3    0.457312    1.181798    0.474354    11.00000    0.03262    0.04506 =
         0.02632   -0.00832    0.00048   -0.00866
H1    2    0.532740    1.236786    0.488755    11.00000    0.06383
C1    1    0.484850    1.144141    0.412421    11.00000    0.02704    0.02343 =
         0.02543   -0.00223    0.00225   -0.00121
AFIX  23
H1A   2    0.569095    1.071595    0.409219    11.00000   -1.20000
H1B   2    0.505215    1.245287    0.389666    11.00000   -1.20000
AFIX   0
C2    1    0.355645    1.061508    0.386796    11.00000    0.02343    0.02439 =
         0.02447    0.00016   -0.00048    0.00326
AFIX  13
H2    2    0.266970    1.129618    0.386643    11.00000   -1.20000
AFIX   0
C3    1    0.330267    0.881248    0.396941    11.00000    0.01848    0.02828 =
         0.02543    0.00257    0.00017   -0.00153
AFIX  13
H3    2    0.226672    0.853359    0.401354    11.00000   -1.20000
AFIX   0
C4    1    0.425882    0.779098    0.436606    11.00000    0.02588    0.02925 =
         0.02138    0.00384   -0.00099   -0.00145
AFIX  23
H4A   2    0.401362    0.799553    0.479403    11.00000   -1.20000
H4B   2    0.526488    0.812766    0.430382    11.00000   -1.20000
AFIX   0
C5    1    0.411933    0.593558    0.423403    11.00000    0.03779    0.02689 =
         0.03807    0.01001   -0.00566   -0.00657
AFIX  23
H5A   2    0.479114    0.530418    0.448807    11.00000   -1.20000
H5B   2    0.313330    0.555515    0.431570    11.00000   -1.20000
AFIX   0
C6    1    0.447092    0.574495    0.359398    11.00000    0.03822    0.01971 =
         0.03982    0.00024   -0.00807   -0.00319
C7    1    0.475090    0.623451    0.310098    11.00000    0.03758    0.02410 =
         0.03496   -0.00664   -0.00415    0.00132
C8    1    0.502033    0.750367    0.264728    11.00000    0.03882    0.02914 =
         0.02702   -0.00474    0.00017    0.00142
AFIX  23
H8A   2    0.424611    0.752441    0.234257    11.00000   -1.20000
H8B   2    0.594232    0.731007    0.243957    11.00000   -1.20000
AFIX   0
C9    1    0.506324    0.912628    0.300592    11.00000    0.02585    0.02326 =
         0.02471   -0.00072    0.00125   -0.00173
AFIX  23
H9A   2    0.586452    0.909185    0.329774    11.00000   -1.20000
H9B   2    0.524094    1.003809    0.272334    11.00000   -1.20000
AFIX   0
C10   1    0.367823    0.943219    0.334275    11.00000    0.01996    0.02427 =
         0.02240    0.00063   -0.00224   -0.00086
AFIX  13
H10   2    0.282988    0.947455    0.306834    11.00000   -1.20000
AFIX   0
O2    3    0.690597    0.325439    0.523083    11.00000    0.03179    0.05892 =
         0.02639   -0.01215    0.00177   -0.01038
H2A   2    0.764592    0.320210    0.508977    11.00000    0.04878
C11   1    0.711915    0.357961    0.585961    11.00000    0.03059    0.02540 =
         0.02374   -0.00376   -0.00119   -0.00234
AFIX  23
H11A  2    0.797453    0.427445    0.591517    11.00000   -1.20000
H11B  2    0.727413    0.254593    0.608017    11.00000   -1.20000
AFIX   0
C12   1    0.582612    0.442699    0.610116    11.00000    0.02255    0.02764 =
         0.02579    0.00156   -0.00149   -0.00602
AFIX  13
H12   2    0.492788    0.376712    0.608492    11.00000   -1.20000
AFIX   0
C13   1    0.560873    0.623985    0.600820    11.00000    0.01859    0.02879 =
         0.02573    0.00296   -0.00382    0.00094
AFIX  13
H13   2    0.458373    0.654847    0.594851    11.00000   -1.20000
AFIX   0
C14   1    0.663234    0.725218    0.563622    11.00000    0.02671    0.02916 =
         0.02217    0.00568   -0.00096    0.00058
AFIX  23
H14A  2    0.644015    0.705930    0.520272    11.00000   -1.20000
H14B  2    0.762351    0.689419    0.572067    11.00000   -1.20000
AFIX   0
C15   1    0.650632    0.909729    0.576821    11.00000    0.03832    0.02799 =
         0.03563    0.00856   -0.00544    0.00354
AFIX  23
H15A  2    0.721796    0.971945    0.553089    11.00000   -1.20000
H15B  2    0.553738    0.949971    0.566695    11.00000   -1.20000
AFIX   0
C16   1    0.678572    0.926296    0.641920    11.00000    0.03724    0.02020 =
         0.04069    0.00015    0.00107    0.00271
C17   1    0.701584    0.874925    0.691027    11.00000    0.03512    0.02378 =
         0.03338   -0.00651    0.00290    0.00187
C18   1    0.723589    0.745291    0.735847    11.00000    0.04330    0.02878 =
         0.02127   -0.00437   -0.00102    0.00258
AFIX  23
H18A  2    0.643960    0.743173    0.765287    11.00000   -1.20000
H18B  2    0.814432    0.762181    0.757936    11.00000   -1.20000
AFIX   0
C19   1    0.728518    0.585025    0.699310    11.00000    0.02958    0.02521 =
         0.02013   -0.00062   -0.00309    0.00435
AFIX  23
H19A  2    0.810847    0.588284    0.671238    11.00000   -1.20000
H19B  2    0.743049    0.492489    0.727292    11.00000   -1.20000
AFIX   0
C20   1    0.592054    0.557825    0.663548    11.00000    0.02234    0.02420 =
         0.02354    0.00260    0.00282    0.00020
AFIX  13
H20   2    0.505002    0.553976    0.689732    11.00000   -1.20000
AFIX   0
HKLF    4


REM  shelxt_a.res in Pna2(1)
REM wR2 = 0.1013, GooF = S = 1.073, Restrained GooF = 1.073 for all data
REM R1 = 0.0380 for 3342 Fo > 4sig(Fo) and 0.0383 for all 3389 data
REM 208 parameters refined using 1 restraints

END

WGHT      0.0712      0.1887

REM Highest difference peak  0.318,  deepest hole -0.147,  1-sigma level  0.040
Q1    1   0.4023  1.3176  0.4737  11.00000  0.05    0.32
Q2    1   0.7426  0.1726  0.5230  11.00000  0.05    0.27
Q3    1   0.2940  0.4286  0.3872  11.00000  0.05    0.27
Q4    1   0.6447  1.0668  0.6105  11.00000  0.05    0.25
Q5    1   0.2976  0.5590  0.3364  11.00000  0.05    0.24
;
_shelx_res_checksum              8019
####################################################################### 
# 
# This file contains crystal structure data downloaded from the 
# Cambridge Structural Database (CSD) hosted by the Cambridge 
# Crystallographic Data Centre (CCDC).
# 
# Full information about CCDC data access policies and citation 
# guidelines are available at http://www.ccdc.cam.ac.uk/access/V1 
# 
# Audit and citation data items may have been added by the CCDC. 
# Please retain this information to preserve the provenance of 
# this file and to allow appropriate attribution of the data. 
# 
#######################################################################

data_yd372
_database_code_depnum_ccdc_archive 'CCDC 2378938'
loop_
_audit_author_name
_audit_author_address
'Gabriele Kociok-Kohn'
;University of Bath
United Kingdom
;
_audit_update_record             
;
2024-08-21 deposited with the CCDC.	2025-10-22 downloaded from the CCDC.
;

_audit_creation_method           SHELXL-2019/3
_shelx_SHELXL_version_number     2019/3
_chemical_name_systematic        ?
_chemical_name_common            ?
_chemical_melting_point          ?
_chemical_formula_moiety         'C19 H15 N O3'
_chemical_formula_sum            'C19 H15 N O3'
_chemical_formula_weight         305.32

loop_
_atom_type_symbol
_atom_type_description
_atom_type_scat_dispersion_real
_atom_type_scat_dispersion_imag
_atom_type_scat_source
C C 0.0181 0.0091 'International Tables Vol C Tables 4.2.6.8 and 6.1.1.4'
H H 0.0000 0.0000 'International Tables Vol C Tables 4.2.6.8 and 6.1.1.4'
N N 0.0311 0.0180 'International Tables Vol C Tables 4.2.6.8 and 6.1.1.4'
O O 0.0492 0.0322 'International Tables Vol C Tables 4.2.6.8 and 6.1.1.4'

_space_group_crystal_system      monoclinic
_space_group_IT_number           14
_space_group_name_H-M_alt        'P 21/n'
_space_group_name_Hall           '-P 2yn'

_shelx_space_group_comment       
;
The symmetry employed for this shelxl refinement is uniquely defined
by the following loop, which should always be used as a source of
symmetry information in preference to the above space-group names.
They are only intended as comments.
;

loop_
_space_group_symop_operation_xyz
'x, y, z'
'-x+1/2, y+1/2, -z+1/2'
'-x, -y, -z'
'x-1/2, -y-1/2, z-1/2'

_cell_length_a                   5.46003(7)
_cell_length_b                   16.26685(15)
_cell_length_c                   16.91898(17)
_cell_angle_alpha                90
_cell_angle_beta                 97.0485(10)
_cell_angle_gamma                90
_cell_volume                     1491.34(3)
_cell_formula_units_Z            4
_cell_measurement_temperature    150(2)
_cell_measurement_reflns_used    14486
_cell_measurement_theta_min      5.9200
_cell_measurement_theta_max      72.8400

_exptl_crystal_description       tabloid
_exptl_crystal_colour            colourless
_exptl_crystal_density_meas      ?
_exptl_crystal_density_method    ?
_exptl_crystal_density_diffrn    1.360
_exptl_crystal_F_000             640
_exptl_transmission_factor_min   ?
_exptl_transmission_factor_max   ?
_exptl_crystal_size_max          0.120
_exptl_crystal_size_mid          0.100
_exptl_crystal_size_min          0.050
_exptl_absorpt_coefficient_mu    0.752
_shelx_estimated_absorpt_T_min   0.915
_shelx_estimated_absorpt_T_max   0.963
_exptl_absorpt_correction_T_min  0.87623
_exptl_absorpt_correction_T_max  1.00000
_exptl_absorpt_correction_type   multi-scan
_exptl_absorpt_process_details   
;
CrysAlisPro 1.171.42.49 (Rigaku Oxford Diffraction, 2022)
Empirical absorption correction using spherical harmonics,
implemented in SCALE3 ABSPACK scaling algorithm.
;
_oxdiff_exptl_absorpt_empirical_full_min 0.827
_oxdiff_exptl_absorpt_empirical_full_max 1.200
_oxdiff_exptl_absorpt_empirical_details 
;
Empirical correction (ABSPACK) includes:
- Absorption correction using spherical harmonics
- Frame scaling
;
_diffrn_ambient_temperature      150.00(10)
_diffrn_ambient_environment      N~2~
_diffrn_source                   'micro-focus sealed X-ray tube'
_diffrn_source_type              'SuperNova (Cu) X-ray Source'
_diffrn_radiation_probe          x-ray
_diffrn_radiation_type           'Cu K\a'
_diffrn_radiation_wavelength     1.54184
_diffrn_radiation_monochromator  mirror
_diffrn_measurement_device       'four-circle diffractometer'
_diffrn_measurement_device_type  'SuperNova, Dual, Cu at home/near, EosS2'
_diffrn_measurement_method       '\w scans'
_diffrn_detector                 'CCD plate'
_diffrn_detector_type            EosS2
_diffrn_detector_area_resol_mean 8.1150
_diffrn_reflns_number            27447
_diffrn_reflns_av_unetI/netI     0.0135
_diffrn_reflns_av_R_equivalents  0.0300
_diffrn_reflns_limit_h_min       -5
_diffrn_reflns_limit_h_max       6
_diffrn_reflns_limit_k_min       -20
_diffrn_reflns_limit_k_max       20
_diffrn_reflns_limit_l_min       -20
_diffrn_reflns_limit_l_max       20
_diffrn_reflns_theta_min         3.783
_diffrn_reflns_theta_max         72.957
_diffrn_reflns_theta_full        67.684
_diffrn_measured_fraction_theta_max 0.999
_diffrn_measured_fraction_theta_full 1.000
_diffrn_reflns_Laue_measured_fraction_max 0.999
_diffrn_reflns_Laue_measured_fraction_full 1.000
_diffrn_reflns_point_group_measured_fraction_max 0.999
_diffrn_reflns_point_group_measured_fraction_full 1.000
_reflns_number_total             2976
_reflns_number_gt                2780
_reflns_threshold_expression     'I > 2\s(I)'
_reflns_Friedel_coverage         0.000
_reflns_Friedel_fraction_max     .
_reflns_Friedel_fraction_full    .

_reflns_special_details          
;
 Reflections were merged by SHELXL according to the crystal
 class for the calculation of statistics and refinement.
 
 _reflns_Friedel_fraction is defined as the number of unique
 Friedel pairs measured divided by the number that would be
 possible theoretically, ignoring centric projections and
 systematic absences.
;

_computing_data_collection       'CrysAlisPro 1.171.42.49 (Rigaku OD, 2022)'
_computing_cell_refinement       'CrysAlisPro 1.171.42.49 (Rigaku OD, 2022)'
_computing_data_reduction        'CrysAlisPro 1.171.42.49 (Rigaku OD, 2022)'
_computing_structure_solution    
;
 SHELXT 2018/2 (Sheldrick, 2018)
 Sheldrick GM (2008) Acta Crystallogr A64:112--122 and 
 C. B. H\"ubschle, G. M. Sheldrick and B. Dittrich
 ShelXle: a Qt graphical user interface for SHELXL
 J. Appl. Cryst., 44, (2011) 1281-1284.

;
_computing_structure_refinement  'SHELXL-2019/2 (Sheldrick, 2019)'
_computing_publication_material  
;
 'WinGX publication routines, Farrugia, 
 L. J., J. Appl. Crystallogr., 1999, 32, 837-838
;
_refine_special_details          ?
_refine_ls_structure_factor_coef Fsqd
_refine_ls_matrix_type           full
_refine_ls_weighting_scheme      calc
_refine_ls_weighting_details     
'w=1/[\s^2^(Fo^2^)+(0.0369P)^2^+0.5497P] where P=(Fo^2^+2Fc^2^)/3'
_atom_sites_solution_primary     dual
_atom_sites_solution_secondary   ?
_atom_sites_solution_hydrogens   mixed
_refine_ls_hydrogen_treatment    mixed
_refine_ls_extinction_method     none
_refine_ls_extinction_coef       .
_refine_ls_number_reflns         2976
_refine_ls_number_parameters     212
_refine_ls_number_restraints     0
_refine_ls_R_factor_all          0.0363
_refine_ls_R_factor_gt           0.0339
_refine_ls_wR_factor_ref         0.0836
_refine_ls_wR_factor_gt          0.0819
_refine_ls_goodness_of_fit_ref   1.063
_refine_ls_restrained_S_all      1.063
_refine_ls_shift/su_max          0.000
_refine_ls_shift/su_mean         0.000

loop_
_atom_site_label
_atom_site_type_symbol
_atom_site_fract_x
_atom_site_fract_y
_atom_site_fract_z
_atom_site_U_iso_or_equiv
_atom_site_adp_type
_atom_site_occupancy
_atom_site_site_symmetry_order
_atom_site_calc_flag
_atom_site_refinement_flags_posn
_atom_site_refinement_flags_adp
_atom_site_refinement_flags_occupancy
_atom_site_disorder_assembly
_atom_site_disorder_group
N1 N 0.07034(17) 0.49655(5) 0.20555(5) 0.0182(2) Uani 1 1 d . . . . .
O1 O 0.01639(15) 0.58750(5) 0.30227(5) 0.02406(19) Uani 1 1 d . . . . .
O2 O 0.78702(16) 0.46738(5) 0.43310(5) 0.0318(2) Uani 1 1 d . . . . .
O3 O 0.82865(16) 0.59650(5) 0.47735(5) 0.0274(2) Uani 1 1 d . . . . .
H3A H 0.965(4) 0.5729(11) 0.5077(11) 0.057(5) Uiso 1 1 d . . . . .
C1 C 0.1792(2) 0.42226(6) 0.18007(6) 0.0189(2) Uani 1 1 d . . . . .
C2 C 0.1725(2) 0.35021(7) 0.22335(7) 0.0265(3) Uani 1 1 d . . . . .
H2 H 0.088303 0.348979 0.269250 0.032 Uiso 1 1 calc R U . . .
C3 C 0.2881(2) 0.27970(7) 0.20005(8) 0.0297(3) Uani 1 1 d . . . . .
H3 H 0.286945 0.230990 0.230981 0.036 Uiso 1 1 calc R U . . .
C4 C 0.4051(2) 0.28015(7) 0.13189(8) 0.0289(3) Uani 1 1 d . . . . .
H4 H 0.483884 0.231798 0.116173 0.035 Uiso 1 1 calc R U . . .
C5 C 0.4073(2) 0.35114(7) 0.08658(7) 0.0258(3) Uani 1 1 d . . . . .
H5 H 0.484304 0.350882 0.039191 0.031 Uiso 1 1 calc R U . . .
C6 C 0.2970(2) 0.42285(7) 0.11023(6) 0.0191(2) Uani 1 1 d . . . . .
C7 C 0.2843(2) 0.50017(7) 0.07003(6) 0.0199(2) Uani 1 1 d . . . . .
C8 C 0.2190(2) 0.57064(7) 0.06280(6) 0.0207(2) Uani 1 1 d . . . . .
C9 C 0.0706(2) 0.63999(7) 0.07827(6) 0.0198(2) Uani 1 1 d . . . . .
C10 C 0.0948(2) 0.71969(7) 0.04964(7) 0.0246(2) Uani 1 1 d . . . . .
H10 H 0.217550 0.731705 0.016124 0.030 Uiso 1 1 calc R U . . .
C11 C -0.0605(2) 0.78100(7) 0.07025(7) 0.0264(3) Uani 1 1 d . . . . .
H11 H -0.044501 0.835327 0.050935 0.032 Uiso 1 1 calc R U . . .
C12 C -0.2390(2) 0.76341(8) 0.11890(7) 0.0289(3) Uani 1 1 d . . . . .
H12 H -0.346671 0.805687 0.132304 0.035 Uiso 1 1 calc R U . . .
C13 C -0.2628(2) 0.68438(8) 0.14848(7) 0.0256(3) Uani 1 1 d . . . . .
H13 H -0.384969 0.673411 0.182506 0.031 Uiso 1 1 calc R U . . .
C14 C -0.10989(19) 0.62145(7) 0.12877(6) 0.0189(2) Uani 1 1 d . . . . .
C15 C -0.1454(2) 0.53386(7) 0.15608(6) 0.0193(2) Uani 1 1 d . . . . .
H15A H -0.287949 0.532807 0.187003 0.023 Uiso 1 1 calc R U . . .
H15B H -0.187867 0.499024 0.108395 0.023 Uiso 1 1 calc R U . . .
C16 C 0.1378(2) 0.53118(6) 0.27842(6) 0.0184(2) Uani 1 1 d . . . . .
C17 C 0.3704(2) 0.50015(7) 0.32759(7) 0.0218(2) Uani 1 1 d . . . . .
H17A H 0.484201 0.477693 0.291747 0.026 Uiso 1 1 calc R U . . .
H17B H 0.327592 0.455227 0.362923 0.026 Uiso 1 1 calc R U . . .
C18 C 0.4980(2) 0.56891(7) 0.37761(7) 0.0230(2) Uani 1 1 d . . . . .
H18A H 0.551014 0.611893 0.341914 0.028 Uiso 1 1 calc R U . . .
H18B H 0.379362 0.594148 0.410202 0.028 Uiso 1 1 calc R U . . .
C19 C 0.7181(2) 0.53881(7) 0.43134(6) 0.0210(2) Uani 1 1 d . . . . .

loop_
_atom_site_aniso_label
_atom_site_aniso_U_11
_atom_site_aniso_U_22
_atom_site_aniso_U_33
_atom_site_aniso_U_23
_atom_site_aniso_U_13
_atom_site_aniso_U_12
N1 0.0202(5) 0.0176(4) 0.0164(4) 0.0009(3) 0.0003(3) 0.0014(3)
O1 0.0260(4) 0.0243(4) 0.0220(4) -0.0029(3) 0.0036(3) 0.0044(3)
O2 0.0336(5) 0.0187(4) 0.0384(5) 0.0039(3) -0.0145(4) -0.0033(3)
O3 0.0283(4) 0.0251(4) 0.0264(4) -0.0073(3) -0.0058(3) 0.0028(3)
C1 0.0204(5) 0.0160(5) 0.0193(5) -0.0020(4) -0.0019(4) -0.0008(4)
C2 0.0344(6) 0.0218(6) 0.0236(6) 0.0026(4) 0.0048(5) -0.0019(5)
C3 0.0401(7) 0.0166(5) 0.0316(6) 0.0037(5) 0.0009(5) -0.0006(5)
C4 0.0348(7) 0.0172(5) 0.0339(6) -0.0028(5) 0.0013(5) 0.0044(5)
C5 0.0305(6) 0.0209(6) 0.0265(6) -0.0026(4) 0.0051(5) 0.0030(5)
C6 0.0194(5) 0.0174(5) 0.0196(5) -0.0007(4) -0.0014(4) -0.0008(4)
C7 0.0192(5) 0.0213(5) 0.0196(5) -0.0002(4) 0.0044(4) 0.0002(4)
C8 0.0192(5) 0.0215(6) 0.0219(5) 0.0027(4) 0.0051(4) -0.0005(4)
C9 0.0184(5) 0.0192(5) 0.0209(5) 0.0004(4) -0.0007(4) 0.0017(4)
C10 0.0244(6) 0.0220(6) 0.0279(6) 0.0043(5) 0.0047(5) 0.0016(5)
C11 0.0310(6) 0.0184(5) 0.0292(6) 0.0029(4) 0.0017(5) 0.0036(5)
C12 0.0326(7) 0.0244(6) 0.0302(6) -0.0003(5) 0.0061(5) 0.0104(5)
C13 0.0242(6) 0.0284(6) 0.0247(6) 0.0016(5) 0.0056(5) 0.0055(5)
C14 0.0175(5) 0.0207(5) 0.0174(5) 0.0004(4) -0.0028(4) 0.0008(4)
C15 0.0168(5) 0.0212(5) 0.0193(5) 0.0010(4) 0.0000(4) -0.0003(4)
C16 0.0210(5) 0.0174(5) 0.0171(5) 0.0019(4) 0.0038(4) -0.0020(4)
C17 0.0246(6) 0.0209(5) 0.0191(5) 0.0000(4) -0.0007(4) 0.0019(4)
C18 0.0242(6) 0.0219(5) 0.0220(5) -0.0010(4) -0.0010(4) 0.0018(4)
C19 0.0230(5) 0.0213(5) 0.0187(5) 0.0012(4) 0.0023(4) -0.0027(4)

_geom_special_details            
;
 All esds (except the esd in the dihedral angle between two l.s. planes)
 are estimated using the full covariance matrix.  The cell esds are taken
 into account individually in the estimation of esds in distances, angles
 and torsion angles; correlations between esds in cell parameters are only
 used when they are defined by crystal symmetry.  An approximate (isotropic)
 treatment of cell esds is used for estimating esds involving l.s. planes.
;

loop_
_geom_bond_atom_site_label_1
_geom_bond_atom_site_label_2
_geom_bond_distance
_geom_bond_site_symmetry_2
_geom_bond_publ_flag
N1 C16 1.3643(14) . ?
N1 C1 1.4362(13) . ?
N1 C15 1.4879(13) . ?
O1 C16 1.2275(13) . ?
O2 C19 1.2207(14) . ?
O3 C19 1.3176(14) . ?
O3 H3A 0.93(2) . ?
C1 C2 1.3848(15) . ?
C1 C6 1.4131(15) . ?
C2 C3 1.3895(17) . ?
C2 H2 0.9500 . ?
C3 C4 1.3850(18) . ?
C3 H3 0.9500 . ?
C4 C5 1.3870(17) . ?
C4 H4 0.9500 . ?
C5 C6 1.3937(15) . ?
C5 H5 0.9500 . ?
C6 C7 1.4274(15) . ?
C7 C8 1.2023(16) . ?
C8 C9 1.4319(15) . ?
C9 C10 1.3959(15) . ?
C9 C14 1.4136(15) . ?
C10 C11 1.3813(16) . ?
C10 H10 0.9500 . ?
C11 C12 1.3805(18) . ?
C11 H11 0.9500 . ?
C12 C13 1.3914(17) . ?
C12 H12 0.9500 . ?
C13 C14 1.3873(16) . ?
C13 H13 0.9500 . ?
C14 C15 1.5175(15) . ?
C15 H15A 0.9900 . ?
C15 H15B 0.9900 . ?
C16 C17 1.5167(15) . ?
C17 C18 1.5193(15) . ?
C17 H17A 0.9900 . ?
C17 H17B 0.9900 . ?
C18 C19 1.4971(15) . ?
C18 H18A 0.9900 . ?
C18 H18B 0.9900 . ?

loop_
_geom_angle_atom_site_label_1
_geom_angle_atom_site_label_2
_geom_angle_atom_site_label_3
_geom_angle
_geom_angle_site_symmetry_1
_geom_angle_site_symmetry_3
_geom_angle_publ_flag
C16 N1 C1 122.89(9) . . ?
C16 N1 C15 116.55(9) . . ?
C1 N1 C15 120.17(8) . . ?
C19 O3 H3A 108.0(11) . . ?
C2 C1 C6 119.49(10) . . ?
C2 C1 N1 120.98(10) . . ?
C6 C1 N1 119.53(9) . . ?
C1 C2 C3 120.41(11) . . ?
C1 C2 H2 119.8 . . ?
C3 C2 H2 119.8 . . ?
C4 C3 C2 120.25(11) . . ?
C4 C3 H3 119.9 . . ?
C2 C3 H3 119.9 . . ?
C3 C4 C5 120.05(11) . . ?
C3 C4 H4 120.0 . . ?
C5 C4 H4 120.0 . . ?
C4 C5 C6 120.32(11) . . ?
C4 C5 H5 119.8 . . ?
C6 C5 H5 119.8 . . ?
C5 C6 C1 119.43(10) . . ?
C5 C6 C7 126.74(10) . . ?
C1 C6 C7 113.83(9) . . ?
C8 C7 C6 152.26(11) . . ?
C7 C8 C9 154.16(11) . . ?
C10 C9 C14 120.70(10) . . ?
C10 C9 C8 126.04(10) . . ?
C14 C9 C8 113.25(10) . . ?
C11 C10 C9 119.72(11) . . ?
C11 C10 H10 120.1 . . ?
C9 C10 H10 120.1 . . ?
C12 C11 C10 120.07(11) . . ?
C12 C11 H11 120.0 . . ?
C10 C11 H11 120.0 . . ?
C11 C12 C13 120.65(11) . . ?
C11 C12 H12 119.7 . . ?
C13 C12 H12 119.7 . . ?
C14 C13 C12 120.66(11) . . ?
C14 C13 H13 119.7 . . ?
C12 C13 H13 119.7 . . ?
C13 C14 C9 118.20(10) . . ?
C13 C14 C15 121.10(10) . . ?
C9 C14 C15 120.58(10) . . ?
N1 C15 C14 115.63(9) . . ?
N1 C15 H15A 108.4 . . ?
C14 C15 H15A 108.4 . . ?
N1 C15 H15B 108.4 . . ?
C14 C15 H15B 108.4 . . ?
H15A C15 H15B 107.4 . . ?
O1 C16 N1 120.56(10) . . ?
O1 C16 C17 121.17(9) . . ?
N1 C16 C17 118.24(9) . . ?
C16 C17 C18 110.88(9) . . ?
C16 C17 H17A 109.5 . . ?
C18 C17 H17A 109.5 . . ?
C16 C17 H17B 109.5 . . ?
C18 C17 H17B 109.5 . . ?
H17A C17 H17B 108.1 . . ?
C19 C18 C17 112.12(9) . . ?
C19 C18 H18A 109.2 . . ?
C17 C18 H18A 109.2 . . ?
C19 C18 H18B 109.2 . . ?
C17 C18 H18B 109.2 . . ?
H18A C18 H18B 107.9 . . ?
O2 C19 O3 123.09(11) . . ?
O2 C19 C18 123.26(10) . . ?
O3 C19 C18 113.65(10) . . ?

loop_
_geom_torsion_atom_site_label_1
_geom_torsion_atom_site_label_2
_geom_torsion_atom_site_label_3
_geom_torsion_atom_site_label_4
_geom_torsion
_geom_torsion_site_symmetry_1
_geom_torsion_site_symmetry_2
_geom_torsion_site_symmetry_3
_geom_torsion_site_symmetry_4
_geom_torsion_publ_flag
C16 N1 C1 C2 57.57(15) . . . . ?
C15 N1 C1 C2 -115.02(12) . . . . ?
C16 N1 C1 C6 -121.80(11) . . . . ?
C15 N1 C1 C6 65.60(13) . . . . ?
C6 C1 C2 C3 2.29(18) . . . . ?
N1 C1 C2 C3 -177.09(11) . . . . ?
C1 C2 C3 C4 -1.92(19) . . . . ?
C2 C3 C4 C5 0.02(19) . . . . ?
C3 C4 C5 C6 1.48(19) . . . . ?
C4 C5 C6 C1 -1.09(17) . . . . ?
C4 C5 C6 C7 -179.93(11) . . . . ?
C2 C1 C6 C5 -0.79(16) . . . . ?
N1 C1 C6 C5 178.60(10) . . . . ?
C2 C1 C6 C7 178.20(10) . . . . ?
N1 C1 C6 C7 -2.42(14) . . . . ?
C5 C6 C7 C8 177.2(2) . . . . ?
C1 C6 C7 C8 -1.7(3) . . . . ?
C6 C7 C8 C9 -17.0(5) . . . . ?
C7 C8 C9 C10 176.5(2) . . . . ?
C7 C8 C9 C14 -2.3(3) . . . . ?
C14 C9 C10 C11 -0.58(17) . . . . ?
C8 C9 C10 C11 -179.28(11) . . . . ?
C9 C10 C11 C12 -0.07(18) . . . . ?
C10 C11 C12 C13 0.81(19) . . . . ?
C11 C12 C13 C14 -0.91(19) . . . . ?
C12 C13 C14 C9 0.26(17) . . . . ?
C12 C13 C14 C15 -175.82(11) . . . . ?
C10 C9 C14 C13 0.48(16) . . . . ?
C8 C9 C14 C13 179.34(10) . . . . ?
C10 C9 C14 C15 176.58(10) . . . . ?
C8 C9 C14 C15 -4.56(14) . . . . ?
C16 N1 C15 C14 65.36(12) . . . . ?
C1 N1 C15 C14 -121.59(11) . . . . ?
C13 C14 C15 N1 -121.25(11) . . . . ?
C9 C14 C15 N1 62.76(13) . . . . ?
C1 N1 C16 O1 -169.33(10) . . . . ?
C15 N1 C16 O1 3.51(15) . . . . ?
C1 N1 C16 C17 12.64(15) . . . . ?
C15 N1 C16 C17 -174.51(9) . . . . ?
O1 C16 C17 C18 -30.65(14) . . . . ?
N1 C16 C17 C18 147.36(10) . . . . ?
C16 C17 C18 C19 175.76(9) . . . . ?
C17 C18 C19 O2 1.16(16) . . . . ?
C17 C18 C19 O3 -178.03(9) . . . . ?

loop_
_geom_hbond_atom_site_label_D
_geom_hbond_atom_site_label_H
_geom_hbond_atom_site_label_A
_geom_hbond_distance_DH
_geom_hbond_distance_HA
_geom_hbond_distance_DA
_geom_hbond_angle_DHA
_geom_hbond_site_symmetry_A
_geom_hbond_publ_flag
O3 H3A O2 0.93(2) 1.71(2) 2.6454(12) 177.4(18) 3_766 yes

_refine_diff_density_max         0.214
_refine_diff_density_min         -0.200
_refine_diff_density_rms         0.038

_shelx_res_file                  
;
TITL shelxt_a.res in P2(1)/n
    yd372.res
    created by SHELXL-2019/3 at 19:02:51 on 24-Jun-2023
CELL  1.54184   5.46003  16.26685  16.91898   90.000   97.0485   90.000
ZERR     4.00   0.00007   0.00015   0.00017    0.000    0.0010    0.000
LATT   1
SYMM  1/2 - X, 1/2 + Y, 1/2 - Z
SFAC  C    H    N    O
UNIT 76 60 4 12
ACTA
FMAP   2
PLAN  5
BOND $H
CONF
LIST   4
EQIV $1 -x+2, -y+1, -z+1
HTAB O3 O2_$1
L.S.  10
TEMP  -123.00
SIZE 0.12 0.10 0.05
WGHT    0.036900    0.549700
FVAR       6.18973
N1    3    0.070337    0.496553    0.205553    11.00000    0.02022    0.01757 =
         0.01638    0.00093    0.00026    0.00135
O1    4    0.016395    0.587497    0.302267    11.00000    0.02598    0.02433 =
         0.02204   -0.00293    0.00363    0.00443
O2    4    0.787022    0.467377    0.433105    11.00000    0.03357    0.01866 =
         0.03837    0.00385   -0.01447   -0.00326
O3    4    0.828653    0.596499    0.477346    11.00000    0.02832    0.02512 =
         0.02636   -0.00730   -0.00583    0.00277
H3A   2    0.965075    0.572865    0.507738    11.00000    0.05712
C1    1    0.179205    0.422255    0.180073    11.00000    0.02044    0.01600 =
         0.01927   -0.00201   -0.00189   -0.00084
C2    1    0.172492    0.350206    0.223346    11.00000    0.03445    0.02180 =
         0.02358    0.00262    0.00479   -0.00192
AFIX  43
H2    2    0.088303    0.348979    0.269250    11.00000   -1.20000
AFIX   0
C3    1    0.288124    0.279695    0.200046    11.00000    0.04013    0.01657 =
         0.03161    0.00367    0.00086   -0.00059
AFIX  43
H3    2    0.286945    0.230990    0.230981    11.00000   -1.20000
AFIX   0
C4    1    0.405093    0.280148    0.131895    11.00000    0.03479    0.01724 =
         0.03385   -0.00281    0.00126    0.00436
AFIX  43
H4    2    0.483884    0.231798    0.116173    11.00000   -1.20000
AFIX   0
C5    1    0.407284    0.351142    0.086582    11.00000    0.03051    0.02087 =
         0.02654   -0.00256    0.00509    0.00295
AFIX  43
H5    2    0.484304    0.350882    0.039191    11.00000   -1.20000
AFIX   0
C6    1    0.297047    0.422854    0.110233    11.00000    0.01935    0.01745 =
         0.01964   -0.00069   -0.00143   -0.00078
C7    1    0.284320    0.500167    0.070031    11.00000    0.01924    0.02131 =
         0.01962   -0.00024    0.00440    0.00019
C8    1    0.219030    0.570640    0.062797    11.00000    0.01924    0.02150 =
         0.02189    0.00272    0.00509   -0.00047
C9    1    0.070555    0.639988    0.078272    11.00000    0.01840    0.01924 =
         0.02090    0.00045   -0.00067    0.00169
C10   1    0.094774    0.719685    0.049642    11.00000    0.02436    0.02201 =
         0.02792    0.00433    0.00467    0.00163
AFIX  43
H10   2    0.217550    0.731705    0.016124    11.00000   -1.20000
AFIX   0
C11   1   -0.060535    0.781000    0.070253    11.00000    0.03104    0.01841 =
         0.02919    0.00288    0.00171    0.00356
AFIX  43
H11   2   -0.044501    0.835327    0.050935    11.00000   -1.20000
AFIX   0
C12   1   -0.239023    0.763415    0.118896    11.00000    0.03258    0.02439 =
         0.03019   -0.00033    0.00610    0.01036
AFIX  43
H12   2   -0.346671    0.805687    0.132304    11.00000   -1.20000
AFIX   0
C13   1   -0.262805    0.684384    0.148477    11.00000    0.02424    0.02840 =
         0.02471    0.00163    0.00560    0.00547
AFIX  43
H13   2   -0.384969    0.673411    0.182506    11.00000   -1.20000
AFIX   0
C14   1   -0.109891    0.621451    0.128771    11.00000    0.01747    0.02068 =
         0.01738    0.00039   -0.00275    0.00081
C15   1   -0.145351    0.533863    0.156084    11.00000    0.01684    0.02120 =
         0.01926    0.00097    0.00000   -0.00027
AFIX  23
H15A  2   -0.287949    0.532807    0.187003    11.00000   -1.20000
H15B  2   -0.187867    0.499024    0.108395    11.00000   -1.20000
AFIX   0
C16   1    0.137764    0.531185    0.278420    11.00000    0.02097    0.01741 =
         0.01715    0.00192    0.00384   -0.00198
C17   1    0.370360    0.500150    0.327592    11.00000    0.02463    0.02087 =
         0.01908    0.00004   -0.00074    0.00190
AFIX  23
H17A  2    0.484201    0.477693    0.291747    11.00000   -1.20000
H17B  2    0.327592    0.455227    0.362923    11.00000   -1.20000
AFIX   0
C18   1    0.498026    0.568913    0.377607    11.00000    0.02418    0.02188 =
         0.02201   -0.00104   -0.00101    0.00179
AFIX  23
H18A  2    0.551014    0.611893    0.341914    11.00000   -1.20000
H18B  2    0.379362    0.594148    0.410202    11.00000   -1.20000
AFIX   0
C19   1    0.718050    0.538807    0.431339    11.00000    0.02302    0.02131 =
         0.01870    0.00124    0.00228   -0.00270
HKLF    4


REM  shelxt_a.res in P2(1)/n
REM wR2 = 0.0836, GooF = S = 1.063, Restrained GooF = 1.063 for all data
REM R1 = 0.0339 for 2780 Fo > 4sig(Fo) and 0.0363 for all 2976 data
REM 212 parameters refined using 0 restraints

END

WGHT      0.0369      0.5497

REM Highest difference peak  0.214,  deepest hole -0.200,  1-sigma level  0.038
Q1    1   0.1987  0.4181  0.1403  11.00000  0.05    0.21
Q2    1  -0.1223  0.5805  0.1397  11.00000  0.05    0.21
Q3    1   0.6126  0.5553  0.4002  11.00000  0.05    0.21
Q4    1  -0.0427  0.6263  0.0915  11.00000  0.05    0.19
Q5    1  -0.0244  0.5156  0.1783  11.00000  0.05    0.16
;
_shelx_res_checksum              74798
